# Supplementary material for: Breaking dependence on melanisation imparts diversity to a dogmatic invasion strategy of phytopathogenic fungi
Source: Nat Commun. 2026 Jun 27;17:6126. doi: 10.1038/s41467-026-74937-6 (PMC13365536; doi:10.1038/s41467-026-74937-6)
Supplement: Supplementary file 8 — Source data [file 41467_2026_74937_MOESM8_ESM.xlsx]

## Sheet: Fig. 1b
		Cotyledon_3 dpi				Cotyledon_4 dpi				Cotyledon_4 dpi				Cotyledon_4 dpi
	Chig Abr1-5 (Wild-type)				Corb 104-T (Septuple mutant)				Csia MAF1 (Double mutant)				Cfio CC1 (Double mutant)
	DW	CAR	PRQ	TPC	DW	CAR	PRQ	TPC	DW	CAR	PRQ	TPC	DW	CAR	PRQ	TPC
Plant1	35.5769	1.88679	0	0.990099	24.6269	0	0	0	32.5581	1.66667	0	0.980392	60.3604	39.604	32.6923	38
Plant2	68.8073	0	0.892857	0	33.121	0	0	0	29.4872	3.62319	0.892857	0	47.0588	13	25	28
Plant3	66.9811	0.892857	0	0	24.4898	0	0	0	30.8333	2.9703	0	0	42.5743	43.6893	25.4902	37.6238
p value	-	<0.001	<0.001	<0.001	-	<0.001	<0.001	<0.001	-	<0.001	<0.001	<0.001	-	<0.001	<0.001	<0.001
	Dunnett’s test				Dunnett’s test				Dunnett’s test				Dunnett’s test

## Sheet: Fig. 2c
	Cotyledon_3 dpi						Cotyledon_4 dpi						Cotyledon_4 dpi					Petal_40 hpi
	Chig Abr1-5 (A. thaliana)						Corb 104-T (Cucumber)						Cfio CC1 (Cosmos)					Cfio CC1 (Cosmos)
	WT + DW	WT + CAR	WT + PRQ	WT + TPC	Dscd1#1	Dscd1#2	WT + DW	WT + CAR	WT + PRQ	WT + TPC	Dscd1#1	Dscd1#2	WT + DW	WT + CAR	WT + PRQ	Dscd1#1		WT + DW	Dscd1#1
Plant1	57.9832	0	1.76991	1	4	0	85.6	0.925926	0.952381	0	0	0	19.3939	16.8317	16.6667	10.8911		69.7248	71.9008
Plant2	71.6981	0.934579	1.75439	2.91262	0.952381	0.970874	87.069	0	0	0	0	0	29.2453	20	21.2963	8.18182		65.7407	81.3725
Plant3	64.1509	0.909091	0	0.980392	1.92308	3.8835	83.4951	0	0	0	0	0	22.3301	16.8224	11.6071	13		70.8738	89
p value	-	<2e-16	<2e-16	<2e-16	<2e-16	<2e-16	-	<2e-16	<2e-16	<2e-16	<2e-16	<2e-16	-	0.22534	0.12008	0.00772		0.0819986
	Dunnett’s test						Dunnett’s test						Dunnett’s test					unpaired two-tailed t-test

## Sheet: Fig. 3a
Chig Abr1-5+DW					Chig Abr1-5+CAR					Chig Abr1-5+PRQ					Chig Abr1-5+TPC					Chig Abr1-5Dscd1#1					Chig Abr1-5Dscd1#2
PEG8000 (mg/ml)	Collapsed or cavitated	Normal	SUM		PEG8000 (mg/ml)	Collapsed or cavitated	Normal	SUM		PEG8000 (mg/ml)	Collapsed or cavitated	Normal	SUM		PEG8000 (mg/ml)	Collapsed or cavitated	Normal	SUM		PEG8000 (mg/ml)	Collapsed or cavitated	Normal	SUM		PEG8000 (mg/ml)	Collapsed or cavitated	Normal	SUM
0	1	108	109		0	1	130	131		0	3	99	102		0	1	111	112		0	1	100	101		0	0	101	101
	0	116	116			0	101	101			3	116	119			1	103	104			0	110	110			1	102	103
	0	103	103			0	113	113			1	99	100			0	104	104			0	104	104			0	102	102
100	0	101	101		100	8	100	108		100	1	117	118		100	0	112	112		100	11	97	108		100	0	106	106
	0	103	103			3	115	118			2	112	114			0	101	101			9	79	88			0	102	102
	0	101	101			0	116	116			3	121	124			4	96	100			2	48	50			1	100	101
200	2	102	104		200	21	88	109		200	2	99	101		200	0	110	110		200	15	90	105		200	1	101	102
	8	109	117			24	83	107			5	97	102			0	104	104			13	87	100			6	96	102
	3	105	108			10	105	115			3	99	102			2	100	102			24	77	101			3	106	109
300	47	104	151		300	50	52	102		300	4	118	122		300	9	93	102		300	22	79	101		300	26	74	100
	9	102	111			34	68	102			5	105	110			14	121	135			23	88	111			29	88	117
	4	96	100			20	80	100			7	94	101			7	99	106			39	77	116			21	88	109
400	92	8	100		400	108	2	110		400	100	3	103		400	75	28	103		400	76	24	100		400	100	0	100
	75	26	101			103	2	105			92	14	106			57	44	101			83	22	105			96	5	101
	97	11	108			99	3	102			71	36	107			92	12	104			77	23	100			102	4	106
500	112	4	116		500	104	0	104		500	105	0	105		500	100	1	101		500	100	1	101		500	102	1	103
	100	2	102			102	0	102			108	0	108			99	1	100			100	0	100			101	0	101
	100	0	100			105	0	105			100	0	100			87	14	101			81	0	81			98	2	100
Corb 104-T+DW					Corb 104-T+CAR					Corb 104-T+PRQ					Corb 104-T+TPC					Corb 104-TDscd1#1					Corb 104-TDscd1#2
PEG8000 (mg/ml)	Collapsed or cavitated	Normal	SUM		PEG8000 (mg/ml)	Collapsed or cavitated	Normal	SUM		PEG8000 (mg/ml)	Collapsed or cavitated	Normal	SUM		PEG8000 (mg/ml)	Collapsed or cavitated	Normal	SUM		PEG8000 (mg/ml)	Collapsed or cavitated	Normal	SUM		PEG8000 (mg/ml)	Collapsed or cavitated	Normal	SUM
0	0	104	104		0	0	100	100		0	0	113	113		0	29	71	100		0	0	104	104		0	2	120	122
	0	100	100			0	100	100			1	109	110			0	115	115			3	100	103			0	100	100
	0	100	100			14	106	120			2	106	108			2	111	113			1	114	115			9	95	104
100	0	100	100		100	6	109	115		100	5	115	120		100	3	106	109		100	7	95	102		100	4	120	124
	0	100	100			7	116	123			19	89	108			6	107	113			3	97	100			15	90	105
	0	117	117			8	95	103			7	103	110			9	92	101			8	103	111			13	106	119
200	2	108	110		200	60	50	110		200	16	97	113		200	39	96	135		200	18	113	131		200	21	81	102
	1	176	177			13	88	101			26	81	107			30	70	100			27	94	121			49	55	104
	0	102	102			23	84	107			36	74	110			48	54	102			22	89	111			37	63	100
300	29	85	114		300	48	64	112		300	77	33	110		300	72	28	100		300	60	61	121		300	59	55	114
	0	100	100			54	54	108			58	78	136			50	50	100			42	71	113			45	55	100
	2	107	109			46	55	101			48	61	109			66	38	104			56	47	103			37	63	100
400	100	0	100		400	118	1	119		400	100	2	102		400	103	5	108		400	106	2	108		400	103	2	105
	104	20	124			100	0	100			103	2	105			86	16	102			106	5	111			101	13	114
	101	8	109			103	4	107			100	1	101			88	12	100			107	2	109			99	4	103
500	102	0	102		500	100	0	100		500	111	0	111		500	109	0	109		500	115	0	115		500	112	1	113
	117	1	118			100	0	100			110	0	110			105	0	105			110	0	110			100	0	100
	111	2	113			108	0	108			100	0	100			103	0	103			107	0	107			102	6	108
Csia MAF1+DW					Csia MAF1+CAR					Csia MAF1+PRQ					Csia MAF1+TPC					Csia MAF1Dscd1#1					Csia MAF1Dscd1#2
PEG8000 (mg/ml)	Collapsed or cavitated	Normal	SUM		PEG8000 (mg/ml)	Collapsed or cavitated	Normal	SUM		PEG8000 (mg/ml)	Collapsed or cavitated	Normal	SUM		PEG8000 (mg/ml)	Collapsed or cavitated	Normal	SUM		PEG8000 (mg/ml)	Collapsed or cavitated	Normal	SUM		PEG8000 (mg/ml)	Collapsed or cavitated	Normal	SUM
0	0	107	107		0	0	113	113		0	0	103	103		0	1	111	112		0	0	104	104		0	0	101	101
	1	100	101			0	108	108			0	101	101			0	109	109			0	100	100			0	109	109
	0	106	106			0	120	120			1	109	110			0	113	113			0	103	103			0	121	121
100	0	108	108		100	1	111	112		100	3	97	100		100	0	103	103		100	0	110	110		100	0	110	110
	1	106	107			3	111	114			4	109	113			1	99	100			0	109	109			2	100	102
	1	113	114			1	102	103			2	107	109			1	100	101			0	100	100			1	99	100
200	0	104	104		200	40	69	109		200	2	98	100		200	2	98	100		200	2	98	100		200	3	100	103
	1	83	84			3	103	106			5	96	101			0	100	100			2	105	107			1	106	107
	0	86	86			1	104	105			6	94	100			3	97	100			5	96	101			7	95	102
300	2	104	106		300	20	91	111		300	9	91	100		300	9	91	100		300	11	90	101		300	67	38	105
	19	83	102			15	109	124			12	91	103			13	13	26			12	100	112			14	91	105
	25	86	111			48	80	128			10	98	108			3	3	6			17	84	101			11	89	100
400	66	39	105		400	105	0	105		400	98	4	102		400	77	25	102		400	71	36	107		400	95	11	106
	100	22	122			85	27	112			91	11	102			74	37	111			29	72	101			95	5	100
	95	24	119			90	18	108			91	9	100			85	15	100			70	31	101			99	2	101
500	110	0	110		500	111	0	111		500	97	3	100		500	96	4	100		500	100	0	100		500	100	0	100
	111	0	111			103	0	103			100	0	100			100	5	105			91	9	100			110	0	110
	123	0	123			111	0	111			100	0	100			100	4	104			91	13	104			122	1	123
Cfio CC1+DW					Cfio CC1+CAR					Cfio CC1+PRQ					Cfio CC1+TPC					Cfio CC1Dscd1#1					Cfio CC1Dscd1#2
PEG8000 (mg/ml)	Collapsed or cavitated	Normal	SUM		PEG8000 (mg/ml)	Collapsed or cavitated	Normal	SUM		PEG8000 (mg/ml)	Collapsed or cavitated	Normal	SUM		PEG8000 (mg/ml)	Collapsed or cavitated	Normal	SUM		PEG8000 (mg/ml)	Collapsed or cavitated	Normal	SUM		PEG8000 (mg/ml)	Collapsed or cavitated	Normal	SUM
0	0	100	100		0	0	104	104		0	0	120	120		0	0	100	100		0	0	100	100		0	0	111	111
	0	116	116			1	100	101			0	125	125			0	100	100			0	103	103			0	100	100
	0	109	109			0	110	110			0	120	120			0	100	100			0	100	100			0	108	108
100	1	107	108		100	1	117	118		100	0	103	103		100	5	101	106		100	0	104	104		100	0	105	105
	0	106	106			0	107	107			0	103	103			4	126	130			1	104	105			0	109	109
	1	122	123			0	107	107			0	120	120			9	93	102			0	105	105			2	102	104
200	0	106	106		200	0	106	106		200	3	104	107		200	5	95	100		200	9	98	107		200	0	108	108
	2	104	106			7	96	103			2	110	112			3	97	100			3	109	112			0	110	110
	0	100	100			9	98	107			3	114	117			3	112	115			2	108	110			0	110	110
300	2	100	102		300	26	82	108		300	21	79	100		300	25	83	108		300	10	111	121		300	12	96	108
	4	105	109			35	80	115			15	85	100			22	78	100			5	105	110			19	108	127
	88	33	121			31	90	121			33	67	100			15	85	100			5	124	129			7	119	126
400	74	29	103		400	91	9	100		400	83	17	100		400	67	33	100		400	91	9	100		400	100	3	103
	111	17	128			99	9	108			75	25	100			93	7	100			94	16	110			101	4	105
	89	22	111			103	1	104			85	17	102			93	7	100			92	10	102			100	8	108
500	101	5	106		500	104	0	104		500	111	0	111		500	102	0	102		500	154	0	154		500	99	1	100
	101	1	102			105	0	105			117	0	117			101	1	102			101	2	103			107	3	110
	116	0	116			120	0	120			111	0	111			100	0	100			102	0	102			102	1	103

## Sheet: Fig. 3b
Fungal entry (%)	Chig Abr1-5			Corb 104-T			Csia MAF1			Cfio CC1
	DW	CAR	Dscd1#1	DW	CAR	Dscd1#1	DW	CAR	Dscd1#1	DW	CAR	Dscd1#1
Sample1	92	71	85.3211	78	16.3462	8	75	37.8151	38	22.6415	23.3645	12.381
Sample2	83	76.699	78	85	20.7547	15.534	78	36	22.2222	21.3592	40.5405	20.5882
Sample3	79.4118	81.3725	64	87.3786	19.2308	14.1509	67.6471	43	27.7228	33.9623	21.6981	24.5283
p value	-	0.376	0.337	-	1.61e-06	9.32e-07	-	0.000688	0.000177	-	0.899	0.518
	Dunnett’s test			Dunnett’s test			Dunnett’s test			Dunnett’s test

## Sheet: Fig. 3c
	Chig Abr1-5						Corb 104-T						Csia MAF1						Cfio CC1
	WT	WT + LE	WT + CAR +LE	WT + CAR + LE	Dscd1#1	Dscd1#1 + LE	WT	WT + LE	WT + CAR +LE	WT + CAR + LE	Dscd1#1	Dscd1#1 + LE	WT	WT + LE	WT + CAR +LE	WT + CAR + LE	Dscd1#1	Dscd1#1 + LE	WT	WT + LE	WT + CAR +LE	WT + CAR + LE	Dscd1#1	Dscd1#1 + LE		Tukey’s HSD (Two-way ANOVA)	p value (p adj)
Sample1	98.0392	98.0769	97.1154	34.2857	86	66	98.0198	100	74	14.4231	60	26.1682	98	98.0583	97	89	95.1456	83.6538	100	95.1923	100	96	100	88.2353		Cfio CC1_Dscd1#1 + LE-Cfio CC1_Dscd1#1	0.249476
Sample2	99.0826	99.0291	94.2857	46.1538	95.9596	61	96.0396	96.0784	46.5347	13.4615	36.1905	19.6078	96.6102	100	90.7407	90	99	93	99	99.0476	99.1071	96.6942	100	82.8571		Cfio CC1_WT-Cfio CC1_Dscd1#1	1
Sample3	100	93.3962	98.0769	27.3585	83.3333	56.3107	98.9583	95	50	8.73786	41.5094	19.8113	100	98.0392	93.1373	92.0792	96.0396	86	100	93.578	100	97.4576	100	88.6957		Cfio CC1_WT + CAR-Cfio CC1_Dscd1#1	1
Tukey’s HSD	a	a	a	cd	a	b	a	a	b	e	bc	de	a	a	a	a	a	a	a	a	a	a	a	a		Cfio CC1_WT + CAR + LE-Cfio CC1_Dscd1#1	1
																										Cfio CC1_WT + LE-Cfio CC1_Dscd1#1	0.999998
																										Chig Abr1-5_Dscd1#1-Cfio CC1_Dscd1#1	0.512031
																										Chig Abr1-5_Dscd1#1 + LE-Cfio CC1_Dscd1#1	0
																										Chig Abr1-5_WT-Cfio CC1_Dscd1#1	1
																										Chig Abr1-5_WT + CAR-Cfio CC1_Dscd1#1	1
																										Chig Abr1-5_WT + CAR + LE-Cfio CC1_Dscd1#1	0
																										Chig Abr1-5_WT + LE-Cfio CC1_Dscd1#1	1
																										Corb 104-T_Dscd1#1-Cfio CC1_Dscd1#1	0
																										Corb 104-T_Dscd1#1 + LE-Cfio CC1_Dscd1#1	0
																										Corb 104-T_WT-Cfio CC1_Dscd1#1	1
																										Corb 104-T_WT + CAR-Cfio CC1_Dscd1#1	0
																										Corb 104-T_WT + CAR + LE-Cfio CC1_Dscd1#1	0
																										Corb 104-T_WT + LE-Cfio CC1_Dscd1#1	1
																										Csia MAF1_Dscd1#1-Cfio CC1_Dscd1#1	1
																										Csia MAF1_Dscd1#1 + LE-Cfio CC1_Dscd1#1	0.374394
																										Csia MAF1_WT-Cfio CC1_Dscd1#1	1
																										Csia MAF1_WT + CAR-Cfio CC1_Dscd1#1	0.997039
																										Csia MAF1_WT + CAR + LE-Cfio CC1_Dscd1#1	0.813308
																										Csia MAF1_WT + LE-Cfio CC1_Dscd1#1	1
																										Cfio CC1_WT-Cfio CC1_Dscd1#1 + LE	0.289565
																										Cfio CC1_WT + CAR-Cfio CC1_Dscd1#1 + LE	0.285083
																										Cfio CC1_WT + CAR + LE-Cfio CC1_Dscd1#1 + LE	0.746152
																										Cfio CC1_WT + LE-Cfio CC1_Dscd1#1 + LE	0.849832
																										Chig Abr1-5_Dscd1#1-Cfio CC1_Dscd1#1 + LE	1
																										Chig Abr1-5_Dscd1#1 + LE-Cfio CC1_Dscd1#1 + LE	5.79e-05
																										Chig Abr1-5_WT-Cfio CC1_Dscd1#1 + LE	0.375001
																										Chig Abr1-5_WT + CAR-Cfio CC1_Dscd1#1 + LE	0.77863
																										Chig Abr1-5_WT + CAR + LE-Cfio CC1_Dscd1#1 + LE	0
																										Chig Abr1-5_WT + LE-Cfio CC1_Dscd1#1 + LE	0.728589
																										Corb 104-T_Dscd1#1-Cfio CC1_Dscd1#1 + LE	0
																										Corb 104-T_Dscd1#1 + LE-Cfio CC1_Dscd1#1 + LE	0
																										Corb 104-T_WT-Cfio CC1_Dscd1#1 + LE	0.593645
																										Corb 104-T_WT + CAR-Cfio CC1_Dscd1#1 + LE	1.8e-06
																										Corb 104-T_WT + CAR + LE-Cfio CC1_Dscd1#1 + LE	0
																										Corb 104-T_WT + LE-Cfio CC1_Dscd1#1 + LE	0.69886
																										Csia MAF1_Dscd1#1-Cfio CC1_Dscd1#1 + LE	0.744497
																										Csia MAF1_Dscd1#1 + LE-Cfio CC1_Dscd1#1 + LE	1
																										Csia MAF1_WT-Cfio CC1_Dscd1#1 + LE	0.505745
																										Csia MAF1_WT + CAR-Cfio CC1_Dscd1#1 + LE	0.989962
																										Csia MAF1_WT + CAR + LE-Cfio CC1_Dscd1#1 + LE	0.999999
																										Csia MAF1_WT + LE-Cfio CC1_Dscd1#1 + LE	0.426484
																										Cfio CC1_WT + CAR-Cfio CC1_WT	1
																										Cfio CC1_WT + CAR + LE-Cfio CC1_WT	1
																										Cfio CC1_WT + LE-Cfio CC1_WT	1
																										Chig Abr1-5_Dscd1#1-Cfio CC1_WT	0.567193
																										Chig Abr1-5_Dscd1#1 + LE-Cfio CC1_WT	0
																										Chig Abr1-5_WT-Cfio CC1_WT	1
																										Chig Abr1-5_WT + CAR-Cfio CC1_WT	1
																										Chig Abr1-5_WT + CAR + LE-Cfio CC1_WT	0
																										Chig Abr1-5_WT + LE-Cfio CC1_WT	1
																										Corb 104-T_Dscd1#1-Cfio CC1_WT	0
																										Corb 104-T_Dscd1#1 + LE-Cfio CC1_WT	0
																										Corb 104-T_WT-Cfio CC1_WT	1
																										Corb 104-T_WT + CAR-Cfio CC1_WT	0
																										Corb 104-T_WT + CAR + LE-Cfio CC1_WT	0
																										Corb 104-T_WT + LE-Cfio CC1_WT	1
																										Csia MAF1_Dscd1#1-Cfio CC1_WT	1
																										Csia MAF1_Dscd1#1 + LE-Cfio CC1_WT	0.424585
																										Csia MAF1_WT-Cfio CC1_WT	1
																										Csia MAF1_WT + CAR-Cfio CC1_WT	0.998569
																										Csia MAF1_WT + CAR + LE-Cfio CC1_WT	0.854012
																										Csia MAF1_WT + LE-Cfio CC1_WT	1
																										Cfio CC1_WT + CAR + LE-Cfio CC1_WT + CAR	1
																										Cfio CC1_WT + LE-Cfio CC1_WT + CAR	0.999999
																										Chig Abr1-5_Dscd1#1-Cfio CC1_WT + CAR	0.561257
																										Chig Abr1-5_Dscd1#1 + LE-Cfio CC1_WT + CAR	0
																										Chig Abr1-5_WT-Cfio CC1_WT + CAR	1
																										Chig Abr1-5_WT + CAR-Cfio CC1_WT + CAR	1
																										Chig Abr1-5_WT + CAR + LE-Cfio CC1_WT + CAR	0
																										Chig Abr1-5_WT + LE-Cfio CC1_WT + CAR	1
																										Corb 104-T_Dscd1#1-Cfio CC1_WT + CAR	0
																										Corb 104-T_Dscd1#1 + LE-Cfio CC1_WT + CAR	0
																										Corb 104-T_WT-Cfio CC1_WT + CAR	1
																										Corb 104-T_WT + CAR-Cfio CC1_WT + CAR	0
																										Corb 104-T_WT + CAR + LE-Cfio CC1_WT + CAR	0
																										Corb 104-T_WT + LE-Cfio CC1_WT + CAR	1
																										Csia MAF1_Dscd1#1-Cfio CC1_WT + CAR	1
																										Csia MAF1_Dscd1#1 + LE-Cfio CC1_WT + CAR	0.419072
																										Csia MAF1_WT-Cfio CC1_WT + CAR	1
																										Csia MAF1_WT + CAR-Cfio CC1_WT + CAR	0.998447
																										Csia MAF1_WT + CAR + LE-Cfio CC1_WT + CAR	0.849905
																										Csia MAF1_WT + LE-Cfio CC1_WT + CAR	1
																										Cfio CC1_WT + LE-Cfio CC1_WT + CAR + LE	1
																										Chig Abr1-5_Dscd1#1-Cfio CC1_WT + CAR + LE	0.943831
																										Chig Abr1-5_Dscd1#1 + LE-Cfio CC1_WT + CAR + LE	0
																										Chig Abr1-5_WT-Cfio CC1_WT + CAR + LE	1
																										Chig Abr1-5_WT + CAR-Cfio CC1_WT + CAR + LE	1
																										Chig Abr1-5_WT + CAR + LE-Cfio CC1_WT + CAR + LE	0
																										Chig Abr1-5_WT + LE-Cfio CC1_WT + CAR + LE	1
																										Corb 104-T_Dscd1#1-Cfio CC1_WT + CAR + LE	0
																										Corb 104-T_Dscd1#1 + LE-Cfio CC1_WT + CAR + LE	0
																										Corb 104-T_WT-Cfio CC1_WT + CAR + LE	1
																										Corb 104-T_WT + CAR-Cfio CC1_WT + CAR + LE	0
																										Corb 104-T_WT + CAR + LE-Cfio CC1_WT + CAR + LE	0
																										Corb 104-T_WT + LE-Cfio CC1_WT + CAR + LE	1
																										Csia MAF1_Dscd1#1-Cfio CC1_WT + CAR + LE	1
																										Csia MAF1_Dscd1#1 + LE-Cfio CC1_WT + CAR + LE	0.869599
																										Csia MAF1_WT-Cfio CC1_WT + CAR + LE	1
																										Csia MAF1_WT + CAR-Cfio CC1_WT + CAR + LE	1
																										Csia MAF1_WT + CAR + LE-Cfio CC1_WT + CAR + LE	0.997138
																										Csia MAF1_WT + LE-Cfio CC1_WT + CAR + LE	1
																										Chig Abr1-5_Dscd1#1-Cfio CC1_WT + LE	0.978956
																										Chig Abr1-5_Dscd1#1 + LE-Cfio CC1_WT + LE	0
																										Chig Abr1-5_WT-Cfio CC1_WT + LE	1
																										Chig Abr1-5_WT + CAR-Cfio CC1_WT + LE	1
																										Chig Abr1-5_WT + CAR + LE-Cfio CC1_WT + LE	0
																										Chig Abr1-5_WT + LE-Cfio CC1_WT + LE	1
																										Corb 104-T_Dscd1#1-Cfio CC1_WT + LE	0
																										Corb 104-T_Dscd1#1 + LE-Cfio CC1_WT + LE	0
																										Corb 104-T_WT-Cfio CC1_WT + LE	1
																										Corb 104-T_WT + CAR-Cfio CC1_WT + LE	0
																										Corb 104-T_WT + CAR + LE-Cfio CC1_WT + LE	0
																										Corb 104-T_WT + LE-Cfio CC1_WT + LE	1
																										Csia MAF1_Dscd1#1-Cfio CC1_WT + LE	1
																										Csia MAF1_Dscd1#1 + LE-Cfio CC1_WT + LE	0.937259
																										Csia MAF1_WT-Cfio CC1_WT + LE	1
																										Csia MAF1_WT + CAR-Cfio CC1_WT + LE	1
																										Csia MAF1_WT + CAR + LE-Cfio CC1_WT + LE	0.999544
																										Csia MAF1_WT + LE-Cfio CC1_WT + LE	1
																										Chig Abr1-5_Dscd1#1 + LE-Chig Abr1-5_Dscd1#1	1.3e-05
																										Chig Abr1-5_WT-Chig Abr1-5_Dscd1#1	0.670278
																										Chig Abr1-5_WT + CAR-Chig Abr1-5_Dscd1#1	0.956606
																										Chig Abr1-5_WT + CAR + LE-Chig Abr1-5_Dscd1#1	0
																										Chig Abr1-5_WT + LE-Chig Abr1-5_Dscd1#1	0.936241
																										Corb 104-T_Dscd1#1-Chig Abr1-5_Dscd1#1	0
																										Corb 104-T_Dscd1#1 + LE-Chig Abr1-5_Dscd1#1	0
																										Corb 104-T_WT-Chig Abr1-5_Dscd1#1	0.861361
																										Corb 104-T_WT + CAR-Chig Abr1-5_Dscd1#1	4e-07
																										Corb 104-T_WT + CAR + LE-Chig Abr1-5_Dscd1#1	0
																										Corb 104-T_WT + LE-Chig Abr1-5_Dscd1#1	0.922287
																										Csia MAF1_Dscd1#1-Chig Abr1-5_Dscd1#1	0.943137
																										Csia MAF1_Dscd1#1 + LE-Chig Abr1-5_Dscd1#1	1
																										Csia MAF1_WT-Chig Abr1-5_Dscd1#1	0.795775
																										Csia MAF1_WT + CAR-Chig Abr1-5_Dscd1#1	0.999848
																										Csia MAF1_WT + CAR + LE-Chig Abr1-5_Dscd1#1	1
																										Csia MAF1_WT + LE-Chig Abr1-5_Dscd1#1	0.723993
																										Chig Abr1-5_WT-Chig Abr1-5_Dscd1#1 + LE	0
																										Chig Abr1-5_WT + CAR-Chig Abr1-5_Dscd1#1 + LE	0
																										Chig Abr1-5_WT + CAR + LE-Chig Abr1-5_Dscd1#1 + LE	7.5e-05
																										Chig Abr1-5_WT + LE-Chig Abr1-5_Dscd1#1 + LE	0
																										Corb 104-T_Dscd1#1-Chig Abr1-5_Dscd1#1 + LE	0.0989301
																										Corb 104-T_Dscd1#1 + LE-Chig Abr1-5_Dscd1#1 + LE	0
																										Corb 104-T_WT-Chig Abr1-5_Dscd1#1 + LE	0
																										Corb 104-T_WT + CAR-Chig Abr1-5_Dscd1#1 + LE	0.999995
																										Corb 104-T_WT + CAR + LE-Chig Abr1-5_Dscd1#1 + LE	0
																										Corb 104-T_WT + LE-Chig Abr1-5_Dscd1#1 + LE	0
																										Csia MAF1_Dscd1#1-Chig Abr1-5_Dscd1#1 + LE	0
																										Csia MAF1_Dscd1#1 + LE-Chig Abr1-5_Dscd1#1 + LE	2.67e-05
																										Csia MAF1_WT-Chig Abr1-5_Dscd1#1 + LE	0
																										Csia MAF1_WT + CAR-Chig Abr1-5_Dscd1#1 + LE	2e-07
																										Csia MAF1_WT + CAR + LE-Chig Abr1-5_Dscd1#1 + LE	2.7e-06
																										Csia MAF1_WT + LE-Chig Abr1-5_Dscd1#1 + LE	0
																										Chig Abr1-5_WT + CAR-Chig Abr1-5_WT	1
																										Chig Abr1-5_WT + CAR + LE-Chig Abr1-5_WT	0
																										Chig Abr1-5_WT + LE-Chig Abr1-5_WT	1
																										Corb 104-T_Dscd1#1-Chig Abr1-5_WT	0
																										Corb 104-T_Dscd1#1 + LE-Chig Abr1-5_WT	0
																										Corb 104-T_WT-Chig Abr1-5_WT	1
																										Corb 104-T_WT + CAR-Chig Abr1-5_WT	0
																										Corb 104-T_WT + CAR + LE-Chig Abr1-5_WT	0
																										Corb 104-T_WT + LE-Chig Abr1-5_WT	1
																										Csia MAF1_Dscd1#1-Chig Abr1-5_WT	1
																										Csia MAF1_Dscd1#1 + LE-Chig Abr1-5_WT	0.525152
																										Csia MAF1_WT-Chig Abr1-5_WT	1
																										Csia MAF1_WT + CAR-Chig Abr1-5_WT	0.99971
																										Csia MAF1_WT + CAR + LE-Chig Abr1-5_WT	0.915455
																										Csia MAF1_WT + LE-Chig Abr1-5_WT	1
																										Chig Abr1-5_WT + CAR + LE-Chig Abr1-5_WT + CAR	0
																										Chig Abr1-5_WT + LE-Chig Abr1-5_WT + CAR	1
																										Corb 104-T_Dscd1#1-Chig Abr1-5_WT + CAR	0
																										Corb 104-T_Dscd1#1 + LE-Chig Abr1-5_WT + CAR	0
																										Corb 104-T_WT-Chig Abr1-5_WT + CAR	1
																										Corb 104-T_WT + CAR-Chig Abr1-5_WT + CAR	0
																										Corb 104-T_WT + CAR + LE-Chig Abr1-5_WT + CAR	0
																										Corb 104-T_WT + LE-Chig Abr1-5_WT + CAR	1
																										Csia MAF1_Dscd1#1-Chig Abr1-5_WT + CAR	1
																										Csia MAF1_Dscd1#1 + LE-Chig Abr1-5_WT + CAR	0.892347
																										Csia MAF1_WT-Chig Abr1-5_WT + CAR	1
																										Csia MAF1_WT + CAR-Chig Abr1-5_WT + CAR	1
																										Csia MAF1_WT + CAR + LE-Chig Abr1-5_WT + CAR	0.998236
																										Csia MAF1_WT + LE-Chig Abr1-5_WT + CAR	1
																										Chig Abr1-5_WT + LE-Chig Abr1-5_WT + CAR + LE	0
																										Corb 104-T_Dscd1#1-Chig Abr1-5_WT + CAR + LE	0.768612
																										Corb 104-T_Dscd1#1 + LE-Chig Abr1-5_WT + CAR + LE	0.181179
																										Corb 104-T_WT-Chig Abr1-5_WT + CAR + LE	0
																										Corb 104-T_WT + CAR-Chig Abr1-5_WT + CAR + LE	0.0021102
																										Corb 104-T_WT + CAR + LE-Chig Abr1-5_WT + CAR + LE	0.0002385
																										Corb 104-T_WT + LE-Chig Abr1-5_WT + CAR + LE	0
																										Csia MAF1_Dscd1#1-Chig Abr1-5_WT + CAR + LE	0
																										Csia MAF1_Dscd1#1 + LE-Chig Abr1-5_WT + CAR + LE	0
																										Csia MAF1_WT-Chig Abr1-5_WT + CAR + LE	0
																										Csia MAF1_WT + CAR-Chig Abr1-5_WT + CAR + LE	0
																										Csia MAF1_WT + CAR + LE-Chig Abr1-5_WT + CAR + LE	0
																										Csia MAF1_WT + LE-Chig Abr1-5_WT + CAR + LE	0
																										Corb 104-T_Dscd1#1-Chig Abr1-5_WT + LE	0
																										Corb 104-T_Dscd1#1 + LE-Chig Abr1-5_WT + LE	0
																										Corb 104-T_WT-Chig Abr1-5_WT + LE	1
																										Corb 104-T_WT + CAR-Chig Abr1-5_WT + LE	0
																										Corb 104-T_WT + CAR + LE-Chig Abr1-5_WT + LE	0
																										Corb 104-T_WT + LE-Chig Abr1-5_WT + LE	1
																										Csia MAF1_Dscd1#1-Chig Abr1-5_WT + LE	1
																										Csia MAF1_Dscd1#1 + LE-Chig Abr1-5_WT + LE	0.85675
																										Csia MAF1_WT-Chig Abr1-5_WT + LE	1
																										Csia MAF1_WT + CAR-Chig Abr1-5_WT + LE	1
																										Csia MAF1_WT + CAR + LE-Chig Abr1-5_WT + LE	0.996369
																										Csia MAF1_WT + LE-Chig Abr1-5_WT + LE	1
																										Corb 104-T_Dscd1#1 + LE-Corb 104-T_Dscd1#1	0.0001861
																										Corb 104-T_WT-Corb 104-T_Dscd1#1	0
																										Corb 104-T_WT + CAR-Corb 104-T_Dscd1#1	0.615464
																										Corb 104-T_WT + CAR + LE-Corb 104-T_Dscd1#1	1e-07
																										Corb 104-T_WT + LE-Corb 104-T_Dscd1#1	0
																										Csia MAF1_Dscd1#1-Corb 104-T_Dscd1#1	0
																										Csia MAF1_Dscd1#1 + LE-Corb 104-T_Dscd1#1	0
																										Csia MAF1_WT-Corb 104-T_Dscd1#1	0
																										Csia MAF1_WT + CAR-Corb 104-T_Dscd1#1	0
																										Csia MAF1_WT + CAR + LE-Corb 104-T_Dscd1#1	0
																										Csia MAF1_WT + LE-Corb 104-T_Dscd1#1	0
																										Corb 104-T_WT-Corb 104-T_Dscd1#1 + LE	0
																										Corb 104-T_WT + CAR-Corb 104-T_Dscd1#1 + LE	0
																										Corb 104-T_WT + CAR + LE-Corb 104-T_Dscd1#1 + LE	0.811395
																										Corb 104-T_WT + LE-Corb 104-T_Dscd1#1 + LE	0
																										Csia MAF1_Dscd1#1-Corb 104-T_Dscd1#1 + LE	0
																										Csia MAF1_Dscd1#1 + LE-Corb 104-T_Dscd1#1 + LE	0
																										Csia MAF1_WT-Corb 104-T_Dscd1#1 + LE	0
																										Csia MAF1_WT + CAR-Corb 104-T_Dscd1#1 + LE	0
																										Csia MAF1_WT + CAR + LE-Corb 104-T_Dscd1#1 + LE	0
																										Csia MAF1_WT + LE-Corb 104-T_Dscd1#1 + LE	0
																										Corb 104-T_WT + CAR-Corb 104-T_WT	0
																										Corb 104-T_WT + CAR + LE-Corb 104-T_WT	0
																										Corb 104-T_WT + LE-Corb 104-T_WT	1
																										Csia MAF1_Dscd1#1-Corb 104-T_WT	1
																										Csia MAF1_Dscd1#1 + LE-Corb 104-T_WT	0.746145
																										Csia MAF1_WT-Corb 104-T_WT	1
																										Csia MAF1_WT + CAR-Corb 104-T_WT	0.999998
																										Csia MAF1_WT + CAR + LE-Corb 104-T_WT	0.984232
																										Csia MAF1_WT + LE-Corb 104-T_WT	1
																										Corb 104-T_WT + CAR + LE-Corb 104-T_WT + CAR	0
																										Corb 104-T_WT + LE-Corb 104-T_WT + CAR	0
																										Csia MAF1_Dscd1#1-Corb 104-T_WT + CAR	0
																										Csia MAF1_Dscd1#1 + LE-Corb 104-T_WT + CAR	8e-07
																										Csia MAF1_WT-Corb 104-T_WT + CAR	0
																										Csia MAF1_WT + CAR-Corb 104-T_WT + CAR	0
																										Csia MAF1_WT + CAR + LE-Corb 104-T_WT + CAR	1e-07
																										Csia MAF1_WT + LE-Corb 104-T_WT + CAR	0
																										Corb 104-T_WT + LE-Corb 104-T_WT + CAR + LE	0
																										Csia MAF1_Dscd1#1-Corb 104-T_WT + CAR + LE	0
																										Csia MAF1_Dscd1#1 + LE-Corb 104-T_WT + CAR + LE	0
																										Csia MAF1_WT-Corb 104-T_WT + CAR + LE	0
																										Csia MAF1_WT + CAR-Corb 104-T_WT + CAR + LE	0
																										Csia MAF1_WT + CAR + LE-Corb 104-T_WT + CAR + LE	0
																										Csia MAF1_WT + LE-Corb 104-T_WT + CAR + LE	0
																										Csia MAF1_Dscd1#1-Corb 104-T_WT + LE	1
																										Csia MAF1_Dscd1#1 + LE-Corb 104-T_WT + LE	0.83416
																										Csia MAF1_WT-Corb 104-T_WT + LE	1
																										Csia MAF1_WT + CAR-Corb 104-T_WT + LE	1
																										Csia MAF1_WT + CAR + LE-Corb 104-T_WT + LE	0.994731
																										Csia MAF1_WT + LE-Corb 104-T_WT + LE	1
																										Csia MAF1_Dscd1#1 + LE-Csia MAF1_Dscd1#1	0.868404
																										Csia MAF1_WT-Csia MAF1_Dscd1#1	1
																										Csia MAF1_WT + CAR-Csia MAF1_Dscd1#1	1
																										Csia MAF1_WT + CAR + LE-Csia MAF1_Dscd1#1	0.997072
																										Csia MAF1_WT + LE-Csia MAF1_Dscd1#1	1
																										Csia MAF1_WT-Csia MAF1_Dscd1#1 + LE	0.66342
																										Csia MAF1_WT + CAR-Csia MAF1_Dscd1#1 + LE	0.998453
																										Csia MAF1_WT + CAR + LE-Csia MAF1_Dscd1#1 + LE	1
																										Csia MAF1_WT + LE-Csia MAF1_Dscd1#1 + LE	0.581793
																										Csia MAF1_WT + CAR-Csia MAF1_WT	0.999981
																										Csia MAF1_WT + CAR + LE-Csia MAF1_WT	0.966859
																										Csia MAF1_WT + LE-Csia MAF1_WT	1
																										Csia MAF1_WT + CAR + LE-Csia MAF1_WT + CAR	1
																										Csia MAF1_WT + LE-Csia MAF1_WT + CAR	0.999896
																										Csia MAF1_WT + LE-Csia MAF1_WT + CAR + LE	0.940462

## Sheet: Fig. 3d
Normal appressoria on plant (%)	Chig Abr1-5			Corb 104-T			Csia MAF1			Cfio CC1
	DW	CAR	Dscd1#1	DW	CAR	Dscd1#1	DW	CAR	Dscd1#1	DW	CAR	Dscd1#1
Plant1	99.115	91.4286	87.2549	100	87.7358	92.0792	100	99.0196	96.3636	98	100	100
Plant2	100	81.1321	85	100	91	94.6429	100	99.1667	98.0769	99.0196	98.0392	98.1982
Plant3	99.1453	85.4369	81.1881	99.0196	95.3271	82.7273	100	95.4128	96.2617	97.0297	99.0566	97
p value	-	0.00584	0.00344	-	0.0917	0.0514	-	0.173	0.055	-	0.512	0.895
	Dunnett’s test			Dunnett’s test			Dunnett’s test			Dunnett’s test

## Sheet: Fig. 5d
Somei-yoshino	Petal
	Cnym PL1-1-b
	Heavily melanized		Slightly melanized		Nonmelanized
	MAE	No entry	MAE	No entry	NMAE	No entry	SUM
Petal1	8	4	1	5	41	12	71
Petal2	22	28	0	1	38	33	122
Petal3	1	39	1	2	30	20	93
Petal4	31	8	6	3	38	18	104
Petal5	43	12	4	5	34	20	118

## Sheet: Fig. 5f
edr1 pen2 gsh1	Cotyledon
	Cfio HF3
	Heavily melanized		Slightly melanized		Nonmelanized
	MAE	No entry	MAE	No entry	NMAE	No entry
Plant 1	0	3	38	53	3	3	100
Plant 2	2	2	18	67	1	10	100
Plant 3	0	1	40	49	5	5	100
Plant 4	1	7	3	24	11	54	100
Plant 5	1	6	11	27	18	37	100
Plant 6	1	5	7	31	3	53	100
Plant 7	0	5	6	45	16	28	100
Plant 8	0	4	10	45	12	29	100
Plant 9	3	1	18	30	31	17	100

## Sheet: Fig. 6b
edr1 pen2
Cotyledon	Chig Abr1-5				Csia MAF1				Cfio CC1				Cnym PL1-1-b
	1 dpi	2 dpi	3 dpi	4 dpi	1 dpi	2 dpi	3 dpi	4 dpi	1 dpi	2 dpi	3 dpi	4 dpi	1 dpi	2 dpi	3 dpi	4 dpi		Tukey’s HSD (Two-way ANOVA)	p value (p adj)
Plant1	0	41	65.4867	74.1071	0	11.8056	12.6126	5.71429	16.1905	26.6667	32.7103	26.8908	10	37.7358	50.9615	66		Cfio CC1_2 dpi-Cfio CC1_1 dpi	0.905621
Plant2	0	60.9091	82	57.4257	0	8	47.2603	23.301	5.80645	21.5686	56.4356	49.5238	21.7054	53.3333	54.4554	63.1068		Cfio CC1_3 dpi-Cfio CC1_1 dpi	0.362928
Plant3	0	30.8943	70.9924	91.2621	0	17.3913	25	39	9.00901	34.6154	20.9459	31	15.7025	30.7692	45.098	33.3333		Cfio CC1_4 dpi-Cfio CC1_1 dpi	0.416729
Tukey’s HSD																		Chig Abr1-5_1 dpi-Cfio CC1_1 dpi	0.999123
																		Chig Abr1-5_2 dpi-Cfio CC1_1 dpi	0.0809872
																		Chig Abr1-5_3 dpi-Cfio CC1_1 dpi	3.08e-05
																		Chig Abr1-5_4 dpi-Cfio CC1_1 dpi	2.03e-05
																		Cnym PL1-1-b_1 dpi-Cfio CC1_1 dpi	1
																		Cnym PL1-1-b_2 dpi-Cfio CC1_1 dpi	0.178356
																		Cnym PL1-1-b_3 dpi-Cfio CC1_1 dpi	0.0188623
																		Cnym PL1-1-b_4 dpi-Cfio CC1_1 dpi	0.0064954
																		Csia MAF1_1 dpi-Cfio CC1_1 dpi	0.999123
																		Csia MAF1_2 dpi-Cfio CC1_1 dpi	1
																		Csia MAF1_3 dpi-Cfio CC1_1 dpi	0.878815
																		Csia MAF1_4 dpi-Cfio CC1_1 dpi	0.994363
																		Cfio CC1_3 dpi-Cfio CC1_2 dpi	0.999802
																		Cfio CC1_4 dpi-Cfio CC1_2 dpi	0.999944
																		Chig Abr1-5_1 dpi-Cfio CC1_2 dpi	0.294162
																		Chig Abr1-5_2 dpi-Cfio CC1_2 dpi	0.927038
																		Chig Abr1-5_3 dpi-Cfio CC1_2 dpi	0.0044153
																		Chig Abr1-5_4 dpi-Cfio CC1_2 dpi	0.0029541
																		Cnym PL1-1-b_1 dpi-Cfio CC1_2 dpi	0.996345
																		Cnym PL1-1-b_2 dpi-Cfio CC1_2 dpi	0.990687
																		Cnym PL1-1-b_3 dpi-Cfio CC1_2 dpi	0.609961
																		Cnym PL1-1-b_4 dpi-Cfio CC1_2 dpi	0.353241
																		Csia MAF1_1 dpi-Cfio CC1_2 dpi	0.294162
																		Csia MAF1_2 dpi-Cfio CC1_2 dpi	0.963055
																		Csia MAF1_3 dpi-Cfio CC1_2 dpi	1
																		Csia MAF1_4 dpi-Cfio CC1_2 dpi	1
																		Cfio CC1_4 dpi-Cfio CC1_3 dpi	1
																		Chig Abr1-5_1 dpi-Cfio CC1_3 dpi	0.0418898
																		Chig Abr1-5_2 dpi-Cfio CC1_3 dpi	0.999979
																		Chig Abr1-5_3 dpi-Cfio CC1_3 dpi	0.0481452
																		Chig Abr1-5_4 dpi-Cfio CC1_3 dpi	0.033734
																		Cnym PL1-1-b_1 dpi-Cfio CC1_3 dpi	0.719714
																		Cnym PL1-1-b_2 dpi-Cfio CC1_3 dpi	1
																		Cnym PL1-1-b_3 dpi-Cfio CC1_3 dpi	0.986978
																		Cnym PL1-1-b_4 dpi-Cfio CC1_3 dpi	0.899324
																		Csia MAF1_1 dpi-Cfio CC1_3 dpi	0.0418898
																		Csia MAF1_2 dpi-Cfio CC1_3 dpi	0.492201
																		Csia MAF1_3 dpi-Cfio CC1_3 dpi	0.999922
																		Csia MAF1_4 dpi-Cfio CC1_3 dpi	0.981364
																		Chig Abr1-5_1 dpi-Cfio CC1_4 dpi	0.0520824
																		Chig Abr1-5_2 dpi-Cfio CC1_4 dpi	0.999915
																		Chig Abr1-5_3 dpi-Cfio CC1_4 dpi	0.0386615
																		Chig Abr1-5_4 dpi-Cfio CC1_4 dpi	0.0269125
																		Cnym PL1-1-b_1 dpi-Cfio CC1_4 dpi	0.774251
																		Cnym PL1-1-b_2 dpi-Cfio CC1_4 dpi	1
																		Cnym PL1-1-b_3 dpi-Cfio CC1_4 dpi	0.977055
																		Cnym PL1-1-b_4 dpi-Cfio CC1_4 dpi	0.861657
																		Csia MAF1_1 dpi-Cfio CC1_4 dpi	0.0520824
																		Csia MAF1_2 dpi-Cfio CC1_4 dpi	0.552133
																		Csia MAF1_3 dpi-Cfio CC1_4 dpi	0.999981
																		Csia MAF1_4 dpi-Cfio CC1_4 dpi	0.989723
																		Chig Abr1-5_2 dpi-Chig Abr1-5_1 dpi	0.0057294
																		Chig Abr1-5_3 dpi-Chig Abr1-5_1 dpi	1.6e-06
																		Chig Abr1-5_4 dpi-Chig Abr1-5_1 dpi	1.1e-06
																		Cnym PL1-1-b_1 dpi-Chig Abr1-5_1 dpi	0.950387
																		Cnym PL1-1-b_2 dpi-Chig Abr1-5_1 dpi	0.0153823
																		Cnym PL1-1-b_3 dpi-Chig Abr1-5_1 dpi	0.0010871
																		Cnym PL1-1-b_4 dpi-Chig Abr1-5_1 dpi	0.000346
																		Csia MAF1_1 dpi-Chig Abr1-5_1 dpi	1
																		Csia MAF1_2 dpi-Chig Abr1-5_1 dpi	0.994076
																		Csia MAF1_3 dpi-Chig Abr1-5_1 dpi	0.260899
																		Csia MAF1_4 dpi-Chig Abr1-5_1 dpi	0.602021
																		Chig Abr1-5_3 dpi-Chig Abr1-5_2 dpi	0.248432
																		Chig Abr1-5_4 dpi-Chig Abr1-5_2 dpi	0.188619
																		Cnym PL1-1-b_1 dpi-Chig Abr1-5_2 dpi	0.252735
																		Cnym PL1-1-b_2 dpi-Chig Abr1-5_2 dpi	1
																		Cnym PL1-1-b_3 dpi-Chig Abr1-5_2 dpi	0.999999
																		Cnym PL1-1-b_4 dpi-Chig Abr1-5_2 dpi	0.999472
																		Csia MAF1_1 dpi-Chig Abr1-5_2 dpi	0.0057294
																		Csia MAF1_2 dpi-Chig Abr1-5_2 dpi	0.128133
																		Csia MAF1_3 dpi-Chig Abr1-5_2 dpi	0.946086
																		Csia MAF1_4 dpi-Chig Abr1-5_2 dpi	0.674277
																		Chig Abr1-5_4 dpi-Chig Abr1-5_3 dpi	1
																		Cnym PL1-1-b_1 dpi-Chig Abr1-5_3 dpi	0.0001503
																		Cnym PL1-1-b_2 dpi-Chig Abr1-5_3 dpi	0.118945
																		Cnym PL1-1-b_3 dpi-Chig Abr1-5_3 dpi	0.60318
																		Cnym PL1-1-b_4 dpi-Chig Abr1-5_3 dpi	0.845609
																		Csia MAF1_1 dpi-Chig Abr1-5_3 dpi	1.6e-06
																		Csia MAF1_2 dpi-Chig Abr1-5_3 dpi	5.6e-05
																		Csia MAF1_3 dpi-Chig Abr1-5_3 dpi	0.0053217
																		Csia MAF1_4 dpi-Chig Abr1-5_3 dpi	0.0010924
																		Cnym PL1-1-b_1 dpi-Chig Abr1-5_4 dpi	9.9e-05
																		Cnym PL1-1-b_2 dpi-Chig Abr1-5_4 dpi	0.0863504
																		Cnym PL1-1-b_3 dpi-Chig Abr1-5_4 dpi	0.505836
																		Cnym PL1-1-b_4 dpi-Chig Abr1-5_4 dp	0.76741
																		Csia MAF1_1 dpi-Chig Abr1-5_4 dpi	1.1e-06
																		Csia MAF1_2 dpi-Chig Abr1-5_4 dpi	3.69e-05
																		Csia MAF1_3 dpi-Chig Abr1-5_4 dpi	0.0035681
																		Csia MAF1_4 dpi-Chig Abr1-5_4 dpi	0.000723
																		Cnym PL1-1-b_2 dpi-Cnym PL1-1-b_1 dpi	0.45865
																		Cnym PL1-1-b_3 dpi-Cnym PL1-1-b_1 dpi	0.073212
																		Cnym PL1-1-b_4 dpi-Cnym PL1-1-b_1 dpi	0.0277209
																		Csia MAF1_1 dpi-Cnym PL1-1-b_1 dpi	0.950387
																		Csia MAF1_2 dpi-Cnym PL1-1-b_1 dpi	1
																		Csia MAF1_3 dpi-Cnym PL1-1-b_1 dpi	0.993645
																		Csia MAF1_4 dpi-Cnym PL1-1-b_1 dpi	0.999994
																		Cnym PL1-1-b_3 dpi-Cnym PL1-1-b_2 dpi	0.999639
																		Cnym PL1-1-b_4 dpi-Cnym PL1-1-b_2 dpi	0.986445
																		Csia MAF1_1 dpi-Cnym PL1-1-b_2 dpi	0.0153823
																		Csia MAF1_2 dpi-Cnym PL1-1-b_2 dpi	0.264569
																		Csia MAF1_3 dpi-Cnym PL1-1-b_2 dpi	0.994429
																		Csia MAF1_4 dpi-Cnym PL1-1-b_2 dpi	0.879438
																		Cnym PL1-1-b_4 dpi-Cnym PL1-1-b_3 dpi	1
																		Csia MAF1_1 dpi-Cnym PL1-1-b_3 dpi	0.0010871
																		Csia MAF1_2 dpi-Cnym PL1-1-b_3 dpi	0.0320388
																		Csia MAF1_3 dpi-Cnym PL1-1-b_3 dpi	0.655377
																		Csia MAF1_4 dpi-Cnym PL1-1-b_3 dpi	0.300202
																		Csia MAF1_1 dpi-Cnym PL1-1-b_4 dpi	0.000346
																		Csia MAF1_2 dpi-Cnym PL1-1-b_4 dpi	0.0113713
																		Csia MAF1_3 dpi-Cnym PL1-1-b_4 dpi	0.392994
																		Csia MAF1_4 dpi-Cnym PL1-1-b_4 dpi	0.13934
																		Csia MAF1_2 dpi-Csia MAF1_1 dpi	0.994076
																		Csia MAF1_3 dpi-Csia MAF1_1 dpi	0.260899
																		Csia MAF1_4 dpi-Csia MAF1_1 dpi	0.602021
																		Csia MAF1_3 dpi-Csia MAF1_2 dpi	0.948211
																		Csia MAF1_4 dpi-Csia MAF1_2 dpi	0.99918
																		Csia MAF1_4 dpi-Csia MAF1_3 dpi	1

## Sheet: Fig. 6d
Cucumber
Cotyledon	Corb 104-T
	1 dpi	2 dpi	3 dpi	4 dpi		Tukey’s HSD (One-way ANOVA)	p value (p adj)
Plant1	0	4.34783	32.3308	83.5714		Corb 104-T_2 dpi-Corb 104-T_1 dpi	0.987999
Plant2	0	4.85437	38.1356	96.2963		Corb 104-T_3 dpi-Corb 104-T_1 dpi	0.106516
Plant3	0	6.60377	34.5324	63.7931		Corb 104-T_4 dpi-Corb 104-T_1 dpi	0.0001383
Tukey’s HSD	b	b	b	a		Corb 104-T_3 dpi-Corb 104-T_2 dpi	0.165861
						Corb 104-T_4 dpi-Corb 104-T_2 dpi	0.0001823
						Corb 104-T_4 dpi-Corb 104-T_3 dpi	0.0018914

[truncated: 9 more sheets: Fig. 7b, Fig. 8d, Fig. 8e, Supplementary Fig. 4b, Supplementary Fig. 5b, Supplementary Fig. 7a, Supplementary Fig. 7b, Supplementary Fig. 11b, Supplementary Fig. 14f]
